# Supplementary material for: New distribution records of Aedes aegypti (Linnaeus), Aedes mediovittatus (Coquillett), and Toxorhynchites portoricensis (Röder) (Diptera: Culicidae) in Puerto Rico and their relevance to integrated vector management
Source: J Med Entomol. 2026 Mar 27;63(2):tjag048. doi: 10.1093/jme/tjag048 (PMC13023038; doi:10.1093/jme/tjag048)
Supplement: tjag048_Supplementary_Data [file tjag048_supplementary_data.zip]

Archive with 3 entries (3 files):
- 23-Mar-2026_112118_Supplementary_Material.zip
- 24-Mar-2026_071810_Supplementary_Material.zip
- Supplementary_Material.zip
